# Supplementary material for: Effectiveness of Family-Involved Interventions in Reducing Co-Occurring Alcohol Use and Mental Health Problems in Young People Aged 12–17: A Systematic Review and Meta-Analysis
Source: Int J Environ Res Public Health. 2023 Oct 6;20(19):6890. doi: 10.3390/ijerph20196890 (PMC10572317; doi:10.3390/ijerph20196890)
Supplement: Supplementary file 1 [file ijerph-20-06890-s001.zip]

Archive with 1 entries (1 files):
- ijerph-2610360-supplementary.pdf
